# Supplementary material for: The First Exploratory Personalized Medicine Approach to Improve Bariatric Surgery Outcomes Utilizing Psychosocial and Genetic Risk Assessments: Encouraging Clinical Research
Source: J Pers Med. 2023 Jul 20;13(7):1164. doi: 10.3390/jpm13071164 (PMC10381606; doi:10.3390/jpm13071164)
Supplement: Supplementary file 1 [file jpm-13-01164-s001.zip]

Archive with 1 entries (1 files):
- jpm-2410298-supplementary.pdf
